# Supplementary material for: Effectiveness of health promoting schools: A comparative health profile assessment of higher as compared to low accredited schools in Chandigarh, Union Territory of North India
Source: PLoS One. 2022 Sep 30;17(9):e0270811. doi: 10.1371/journal.pone.0270811 (PMC9524632; doi:10.1371/journal.pone.0270811)
Supplement: S1 File — (XLS) [file pone.0270811.s001.xls]

## Sheet: Sheet1
	Pvt2gvo1	HSE1	HSE2	HSE3	PAHPS1	PAHPS2	PAHPS3	PAHPS4	PAHPS5	PAHPS6	PAHPS7	PAHPS8	PAHPS9	SHS1	SHS2	SHS3	SNS1	SNS2	SNS3	PE1	SC1	SC2	CP1	IHPS1	IHPS2	Total	Status Of school
	1	4	6	3	3	3	6	6	3	3	3	6	3	3	3	3	3	3	0	3	3	3	3	6	0	82	Below bronze
	1	6	3	6	3	3	3	6	6	3	6	6	6	3	6	3	3	6	3	3	6	3	6	6	0	105	Bronze
	1	3	3	0	6	6	3	6	6	6	6	6	6	6	6	3	3	3	0	3	3	6	3	6	0	99	Below bronze
	1	3	6	0	3	3	0	0	3	3	3	3	3	3	3	0	3	0	0	3	0	3	6	6	0	57	Below bronze
	1	3	6	0	6	6	3	3	3	3	6	3	3	6	6	3	3	6	0	3	0	3	6	6	0	87	Below bronze
	1	4	6	10	3	6	6	10	10	0	6	6	3	10	6	0	6	10	10	3	10	10	6	6	0	147	silver
	1	0	3	0	3	3	3	6	3	0	6	3	3	6	6	2	3	8	0	3	3	2	3	6	0	75	Below bronze
	1	3	3	2	6	2	6	6	3	2	5	3	3	3	6	3	2	6	1	3	5	3	6	6	0	88	Below bronze
	1	5	10	6	3	10	6	6	3	3	6	3	3	3	6	3	3	3	3	6	3	6	6	6	0	112	bronze
	1	6	3	0	10	10	6	6	6	3	10	3	6	10	6	0	6	6	3	3	6	6	10	6	0	131	silver
	1	4	3	0	6	10	0	3			10	6		10	3	0	3	6	6	0	6	0	10			82	Below bronze
	1	5	6	0	3	6	6	6	3	6	6	3	3	3	6	3	6	6	3	3	6	3	6	6	0	104	bronze
	1	6	3	0	0	10	3	3	3	3	3	3	3	10	3	0	6	3	3	3	0	0	10	3	0	81	Below bronze
	1	5	3	0	0	3	0	0	3	0	0	0	0	0	0	0	0	3	0	10	0	0	0	0	0	27	Below bronze
	1	3	0	0	0	3	0	0	3	0	0	3	0	0	0	0	0	0	0	0	0	0	0	0	0	12	Below bronze
	1	4	3	0	0	6	0	3	6	0	3	3	3	0	3	0	3	6	0	6	0	0	6	0	0	55	Below bronze
	1	3	3	0	0	6	0	0	3	0	3	3	0	3	3	0	3	3	3	3	0	3	3	3	0	48	Below bronze
	1	3	6	0	0	6	0	0	6	3	3	3	3	0	6	3	0	3	3	0	10	6	0	6	0	70	Below bronze
	1	0	3	0	0	6	0	10	6	0	3	3	10	6	3	0	6	6	0	3	0	0	6	3	0	74	Below bronze
	1	3	3	3	10	6	3	6	3	3	10	3	10	6	3	3	3	6	10	6	10	3	6	6	0	125	silver
	1	3	6	0	3	6	3	3	3	6	3	3	6	10	6	0	3	3	0	3	10	6	3	3	0	92	Below bronze
	1	3	3	6	6	6	6	3	6	3	3	6	6	6	6	3	6	3	0	3	10	6	6	6	0	112	bronze
	1	3	6	0	3	3	3	3	3	3	3	3	3	3	6	3	3	3	3	3	10	6	6	0	0	82	Below bronze
	1	3	3	0	3	6	3	3	3	3	6	3	3	6	6	3	3	6	6	3	6	3	3	6	0	90	Below bronze
	1	3	6	0	3	3	6	3	3	3	3	6	3	3	3	3	6	3	3	3	6	6	6	3	0	87	Below bronze
	1	3	3	0	3	3	3	3	0	0	0	0	3	3	3	3	3	6	3	3	0	0	3	0	0	48	Below bronze
	1	3	3	0	3	3	3	3	3	3	3	3	3	3	3	3	3	6	3	3	3	3	3	6	0	72	Below bronze
	1	3	3	0	3	3	3	3	0	3	3	0	3	3	0	0	3	3	0	3	0	0	3	3	0	45	Below bronze
	1	6	6	6	3	3	6	3	3	6	6	3	3	6	6	3	3	3	3	3	6	3	6	6	0	102	Bronze
	1	3	3	0	3	3	3	3	3	3	3	3	3	3	3	3	3	3	3	3	3	3	3	6	0	69	Below bronze
	1	4	6	10	3	3	6	3	3	3	3	3	6	3	6	3	3	3	3	3	3	3	6	6	0	95	Below bronze
	1	3	6	0	3	3	6	6	3	10	6	3	6	3	6	3	3	3	3	3	6	3	6	3	0	97	Below bronze
	1	3	3	0	3	3	6	3	3	10	3	3	6	3	6	3	3	6	0	3	0	0	6	6	0	82	Below bronze
	1	3	3	0	3	3	6	3	3	3	3	3	6	3	0	3	3	6	3	3	6	3	6	6	0	81	Below bronze
	1	3	3	0	3	3	3	3	3	3	3	3	3	3	6	3	3	6	3	3	3	3	6	3	0	75	Below bronze
	1	5	6	6	3	3	3	6	6	3	6	3	3	6	6	3	6	6	0	3	6	3	6	6	0	104	Bronze
	1	3	3	3	3	3	3	6	3	3	3	3	3	3	3	3	3	3	3	3	3	3	3	3	0	72	Below bronze
	1	3	3	3	3	3	3	6	3	3	3	3	6	6	3	0	3	6	3	3	10	6	3	3	0	88	Below bronze
	1	3	3	0	3	3	3	6	3	0	3	0	3	3	6	3	3	3	0	3	0	0	3	3	0	57	Below bronze
	1	3	3	3	3	3	3	3	3	3	3	3	3	3	6	3	3	3	0	3	0	0	3	0	0	60	Below bronze
	1	3	3	3	3	3	3	6	3	3	3	3	3	3	6	3	3	3	0	3	0	0	3	3	0	66	Below bronze
	1	5	3	0	3	0	3	6	0	3	3	3	6	6	3	0	0	3	3	0	6	3	0	3	0	62	Below bronze
	1	5	3	0	3	6	6	6	6	3	6	3	6	3	6	3	3	6	0	6	6	3	10	6	0	105	Bronze
	1	4	3	6	3	6	3	3	3	3	3	3	3	3	6	0	3	3	3	3	6	0	3	6	0	79	Below bronze
	1	4	6	0	3	3	3	3	3	3	3	3	3	3	6	3	3	3	0	3	3	3	3	6	0	73	Below bronze
	1	4	3	0	3	3	3	3	6	3	3	3	3	0	6	3	3	3	3	3	6	3	3	6	0	76	Below bronze
	1	3	3	3	3	3	3	3	3	3	3	3	3	6	3	3	3	6	0	3	6	3	3	0	0	72	Below bronze
	1	4	0	3	3	0	0	3	3	3	3	3	3	3	0	3	0	0	3	0	3	0	6	3	0	49	Below bronze
	1	3	3	3	0	3	0	0	0	3	3	3	3	3	3	0	3	3	3	3	3	0	3	0	0	48	Below bronze
	1	6	6	3	10	3	3	6	6	3	6	3	3	6	3	0	3	3	3	3	6	6	3	3	0	97	Below bronze
	1	3	3	3	3	3	10	6	6	3	3	3	3	6	6	3	3	3	6	3	6	6	3	3	0	97	Below bronze
	1	4	3	3	3	6	3	3	3	3	3	3	3	3	3	0	3	3	0	3	0	0	3	3	0	61	Below bronze
	1	5	3	0	3	3	3	6	3	3	6	3	3	6	3	0	6	3	0	3	6	6	3	3	0	80	Below bronze
	1	3	6	3	3	3	3	6	3	3	3	3	3	6	3	0	3	6	3	3	0	3	3	3	0	75	Below bronze
	1	5	6	0	3	3	6	6	3	6	3	3	3	3	3	0	3	6	3	0	6	3	3	3	0	80	Below bronze
	1	2	6	3	3	3	6	3	3	3	3	3	3	3	3	3	3	3	0	3	6	0	3	3	0	71	Below bronze
	1	2	3	0	3	3	3	6	3	3	3	3	3	3	3	0	3	3	0	0	0	0	3	3	0	53	Below bronze
	1	3	6	6	3	3	3	6	3	3	3	3	3	6	6	0	3	3	3	3	6	6	3	3	0	87	Below bronze
	1	2	6	0	3	3	3	3	3	3	0	3	3	3	3	3	3	3	0	3	0	0	3	3	0	56	Below bronze
	1	5	6	0	3	3	3	6	6	3	3	3	3	3	6	0	3	3	0	3	3	3	3	3	0	74	Below bronze
	1	6	6	0	3	6	6	6	6	3	3	3	3	3	3	0	3	6	0	3	6	6	3	6	0	90	Below bronze
	1	4	3	3	3	6	3	6	3	3	3	3	3	3	3	3	3	3	3	3	3	0	3	3	0	73	Below bronze
	1	5	6	6	6	3	3	6	3	3	6	3	3	6	6	3	3	3	3	3	6	3	6	6	0	101	bronze
	1	2	3	0	3	3	3	3	3	3	3	3	3	3	3	0	3	3	6	3	3	0	3	3	0	62	Below bronze
	1	4	3	6	6	6	10	10	6	3	10	6	3	6	6	3	3	6	10	3	6	3	3	6	0	128	silver
	1	3	3	6	6	3	6	10	3	3	10	3	6	6	6	3	3	3	6	3	10	6	3	3	0	114	bronze
	1	1	3	0	0	3	3	6	3	3	3	3	3	3	3	0	3	0	3	3	6	3	0	3	0	58	Below bronze
	1	4	6	6	3	6	6	6	3	3	6	3	3	6	10	3	6	6	6	3	6	6	3	6	0	116	bronze
	1	4	6	3	0	6	3	3	3	3	3	3	3	6	6	0	3	3	0	3	3	3	3	3	0	73	Below bronze
	1	4	6	3	3	3	0	0	3	0	3	3	3	3	6	3	3	6	0	10	0	0	0	3	0	65	Below bronze
	1	5	6	3	6	3	3	6	0	6	3	3	6	6	6	0	6	6	0	3	6	3	6	6	0	98	Below bronze
	1	5	6	0	0	6	3	3	3	0	3	3	3	3	6	0	3	6	0	3	0	0	0	3	0	59	Below bronze
	1	5	10	3	3	3	3	3	3	3	3	3	3	6	6	0	3	3	3	3	3	3	3	3	0	81	Below bronze
	1	5	6	3	0	3	3	3	3	3	3	3	0	6	6	0	3	6	0	3	0	0	0	3	0	62	Below bronze
	1	5	6	0	3	6	6	3	3	3	3	3	3	6	6	3	3	3	3	3	3	3	3	3	0	83	Below bronze
	1	5	6	3	3	3	3	3	3	3	6	3	3	6	6	3	3	3	0	3	3	3	3	3	0	80	Below bronze
	1	3	6	0	3	6	6	6	3	3	3	3	3	10	6	0	6	6	0	3	0	0	3	0	0	79	Below bronze
	1	1	3	0	3	3	3	3	6	6	3	3	3	6	10	0	3	6	0	3	3	3	3	3	0	77	Below bronze
	1	4	6	6	6	6	6	3	6	3	6	3	6	6	6	6	6	3	0	6	3	6	6	6	0	115	bronze
	1	5	3	3	3	3	3	3	3	3	3	3	6	10	6	0	6	6	6	3	6	3	3	3	0	93	Below bronze
	1	5	6	0	3	6	3	3	3	0	3	3	3	0	6	0	3	6	0	3	3	3	0	3	0	65	Below bronze
	1	5	6	3	3	6	6	6	6	3	3	3	3	6	6	3	6	3	6	3	3	3	3	6	0	101	bronze
	1	4	6	3	3	6	6	6	6	3	6	3	3	6	6	3	6	6	6	3	6	6	6	6	0	115	bronze
	1	4	6	3	0	3	3	6	3	3	3	3	6	6	3	0	3	3	3	3	3	3	3	6	0	79	Below bronze
	1	4	3	0	3	3	3	6	3	0	6	3	6	6	6	0	3	3	3	3	0	0	6	3	0	73	Below bronze
	1	5	6	3	3	6	6	6	3	3	6	3	6	3	6	3	6	3	3	3	6	6	3	6	0	104	bronze
	1	5	6	0	6	10	3	3	3	3	3	3	6	0	3	0	3	3	3	3	3	6	6	3	0	84	Below bronze
	1	5	6	6	6	6	6	6	6	6	6	3	6	3	6	3	6	6	0	3	6	6	6	6	0	119	bronze
	1	6	6	3	6	6	3	3	3	0	3	3	3	0	6	3	3	6	0	3	0	0	3	6	0	75	Below bronze
	1	4	3	0	3	3	3	3	3	3	3	3	3	6	6	0	3	3	3	3	3	3	3	3	0	70	Below bronze
	1	3	6	3	3	3	3	3	3	3	3	3	3	3	6	3	3	6	0	3	0	0	3	3	0	69	Below bronze
	1	5	6	0	3	3	3	3	3	0	3	3	0	0	6	0	3	6	0	3	3	3	0	3	0	59	Below bronze
	1	6	6	3	3	6	3	3	3	3	3	3	3	6	6	3	6	6	0	3	6	3	3	6	0	93	Below bronze
	1	4	6	3	3	6	6	3	3	3	3	3	3	6	6	6	3	6	0	3	3	3	3	3	0	88	Below bronze
	1	3	6	10	6	10	10	6	6	6	0	3	6	6	10	3	6	10	6	3	10	6	6	6	0	144	Silver
	1	3	6	3	3	3	3	3	3	3	3	3	3	6	6	3	6	3	0	0	3	3	6	3	0	78	Below bronze
	1	6	3	0	3	6	6	3	3	3	3	6	3	6	3	3	3	6	0	3	6	3	6	6	0	90	Below bronze
	1	4	3	6	6	3	0	6	3	3	6	3	3	6	6	0	3	3	0	0	6	3	6	6	0	85	Below bronze
	1	4	3	0	3	3	0	0	3	0	0	3	3	6	3	0	3	3	0	3	0	3	0	3	0	46	Below bronze
	1	6	3	0	3	0	0	3	0	3	0	3	0	3	6	0	0	3	0	0	6	3	3	3	0	48	Below bronze
	1	4	3	3	3	3	0	3	3	3	3	3	3	3	3	0	0	3	0	3	0	3	3	3	0	55	below bronze
	1	6	3	3	3	3	0	0	0	0	3	3	0	0	3	0	0	3	3	0	0	3	0	0	0	36	below bronze
	1	5	3	0	3	3	0	0	0	0	0	3	0	0	3	3	3	3	0	0	0	0	0	0	0	29	below bronze
	1	6	10	3	3	3	3	3	3	3	3	3	3	3	3	3	3	3	3	3	0	0	3	0	0	70	Below bronze
	1	0	3	0	3	0	3	3	0	0	0	3	3	3	3	0	6	0	0	3	3	0	0	0	0	36	Below bronze
	1	3	0	3	3	3	3	3	0	0	3	0	3	6	3	6	0	0	3	6	0	6	0	0	0	54	Below bronze
	1	3	3	0	3	0	3	3	3	0	3	0	10	10	3	6	0	3	3	6	3	0	0	0	0	65	Below bronze
	1	6	3	3	6	3	3	3	0	3	3	3	6	6	3	6	0	3	3	6	6	0	0	0	0	75	Below bronze
	1	2	3	6	3	3	3	0	0	0	3	3	0	10	10	3	3	0	0	3	3	0	0	0	0	58	Below bronze
	1	3	6	6	0	0	3	3	0	0	3	0	3	3	3	3	0	0	0	3	10	0	6	0	0	55	Below bronze
	1	5	6	10	3	3	6	3	3	0	3	3	3	6	6	3	3	0	0	3	3	3	3	0	0	78	Below bronze
	1	3	3	3	3	3	0	3	3	3	3	3	6	3	3	0	0	3	3	3	3	3	3	0	0	60	Below bronze
	2	4	6	0	0	3	0	3	3	3	3	3	3	0	6	3	6	0	3	3	0	3	3	0	0	58	Below bronze
	2	5	6	0	0	10	0	10	3	6	10	6	10	10	10	6	6	0	3	3	0	6	6	0	0	116	Bronze
	2	1	3	0	0	6	0	0	3	0	3	3	3	0	3	1	3	0	0	3	0	3	1	0	0	38	Below bronze
	2	4	6	0	0	10	0	3	6	0	0	3	3	0	3	0	3	0	0	3	0	0	0	0	0	44	Below bronze
	2	7	3	10	10	3	6	6	6	6	10	3	6	10	10	10	6	0	0	6	10	10	3	0	0	141	Silver
	2	7	6	0	0	6	3	3	3	0	0	3	0	0	3	0	3	3	3	3	0	0	0	0	0	46	Below bronze
	2	3	3	3	0	10	0	6	6	3	3	6	3	0	6	3	6	0	3	3	10	3	0	0	0	80	Below bronze
	2	6	6	3	0	10	3	0	3	0	3	3	3	3	6	0	6	0	0	0	3	3	0	0	0	61	Below bronze
	2	6	3	0	0	6	3	3	3	0	6	3	6	6	6	6	3	0	0	3	0	3	6	0	0	72	below bronze
	2	4	3	3	0	3	3	3	3	3	3	3	3	0	10	3	6	0	0	6	10	3	3	0	0	75	Below bronze
	2	8	6	6	10	6	6	10	6	0	10	6	0	3	3	3	6	0	0	10	3	6	10	0	0	118	Bronze
	2	7	6	0	0	3	6	3	3	0	3	3	3	0	6	0	3	0	0	6	3	3	0	0	0	58	Below bronze
	2	8	6	6	0	6	0	3	6	3	0	6	0	6	10	3	3	0	3	10	3	6	3	0	0	91	Below bronze
	2	5	6	0	0	6	0	0	3	0	0	3	0	0	6	0	6	3	6	10	3	0	3	0	0	60	Below bronze
	2	2	3	0	6	3	10	6	3	6	3	3	3	6	10	3	3	3	6	3	6	3	3	0	0	94	Below bronze
	2	6	3	0	3	6	3	3	3	0	3	3	6	6	10	3	6	10	3	3	6	3	3	0	0	92	Below bronze
	2	6	6	3	3	6	10	10	6	0	3	3	10	10	10	3	6	6	3	3	0	3	0	0	0	110	Bronze
	2	6	6	3	3	3	3	6	6	0	3	3	6	10	10	3	3	6	6	3	6	3	3	0	0	101	Bronze
	2	6	6	6	3	6	3	3	3	0	3	3	3	6	10	3	6	0	0	3	0	0	0	0	0	73	Below bronze
	2	5	3	0	3	3	3	3	3	0	0	3	3	0	6	0	6	0	0	6	0	0	6	0	0	53	Below bronze
	2	3	3	0	3	3	3	3	3	0	3	3	3	0	6	0	6	0	0	3	0	0	0	0	0	45	Below bronze
	2	8	6	10	6	10	6	6	3	3	6	6	10	10	10	10	6	6	10	6	10	6	6	0	0	160	Gold
	2	3	3	3	3	3	3	0	0	0	0	3	3	0	6	0	6	0	0	3	3	3	3	0	0	48	Below bronze
	2	2	3	3	0	0	0	0	0	0	0	0	0	0	6	0	6	0	0	3	0	0	0	0	0	23	Below bronze
	2	5	3	6	0	10	0	3	6	0	0	3	0	0	0	0	6	0	3	3	0	0	3	0	0	51	Below bronze
	2	6	3	10	3	6	3	10	6	0	3	6	6	3	6	0	6	3	3	3	6	6	6	0	0	104	Bronze
	2	4	3	3	3	3	3	3	3	0	0	3	3	3	6	0	6	3	3	3	0	3	3	0	0	61	Below bronze
	2	3	3	0	0	0	0	0	0	0	0	0	3	3	0	0	6	0	0	3	0	0	0	0	0	21	Below bronze
	2	5	3	0	0	6	3	6	3	0	0	3	3	0	6	0	6	0	0	3	0	0	3	0	0	50	Below bronze
	2	5	3	0	0	6	3	3	3	0	0	3	3	3	0	0	6	0	0	3	0	0	3	0	0	44	Below bronze
	2	4	3	0	3	6	0	3	3	0	3	3	3	6	0	3	6	0	0	10	6	3	3	0	0	68	Below bronze
	2	6	3	0	0	6	0	3	3	0	0	0	0	0	0	0	6	0	0	3	0	0	3	0	0	33	Below bronze
	2	6	6	3	3	6	3	3	3	3	3	0	6	0	6	3	6	3	0	0	10	0	0	0	0	67	Below bronze
	2	5	6	3	0	6	3	0	3	3	3	3	3	6	3	3	6	6	3	3	0	0	3	6	0	78	Below bronze
	2	6	3	0	0	6	0	0	3	3	3	3	3	6	6	3	6	0	0	3	0	0	3	0	0	53	Below bronze
	2	6	6	10	6	6	3	0	3	6	6	3	6	3	6	3	6	6	6	6	6	6	3	0	0	112	Bronze
	2	6	6	3	0	3	3	3	3	3	3	3	3	3	6	3	6	0	0	3	0	0	3	0	0	60	Below bronze
	2	7	6	10	6	6	6	3	6	3	6	3	3	10	10	6	6	3	3	3	6	3	6	6	0	117	Bronze
	2	4	6	0	0	3	0	0	3	0	3	3	3	0	3	0	6	0	0	3	3	3	3	0	0	53	Below bronze
	2	8	6	3	3	6	3	3	3	3	3	3	3	0	6	3	3	0	0	3	0	0	3	0	0	65	Below bronze
	2	2	3	3	0	3	3	0	3	0	0	3	0	0	3	0	6	0	0	3	0	0	3	0	0	27	Below bronze
	2	5	6	3	0	6	3	3	3	3	3	0	3	0	6	3	6	0	0	3	0	3	3	0	0	62	Below bronze
	2	1	2	0	0	6	2	2	0	0	0	3	0	0	6	0	6	0	0	3	0	0	0	0	0	25	Below bronze
	2	6	6	3	0	6	3	0	3	3	3	3	3	3	6	0	6	0	0	6	0	0	3	0	0	59	Below bronze
	2	6	6	3	6	6	0	3	3	0	6	0	3	6	6	6	6	0	0	3	3	3	3	0	0	75	Below bronze
	2	4	6	0	0	3	0	3	3	0	3	3	0	0	3	0	6	0	0	6	3	3	3	0	0	49	Below bronze
	2	4	6	6	0	3	6	3	3	0	0	3	3	3	10	6	6	0	0	3	10	3	3	0	0	81	Below bronze
	Aided	5	3	3	3	3	3	0	0	0	3	3	0	3	6	3	6	0	0	3	0	3	0	0	0	50	Below bronze
	2	6	6	3	3	3	0	0	3	0	3	3	3	3	6	3	6	0	0	3	6	3	3	0	0	66	Below bronze
	2	7	3	0	0	6	0	3	3	0	0	3	3	0	3	3	6	0	0	6	3	0	0	0	0	49	Below bronze
	2	7	3	3	0	6	3	3	3	0	0	3	3	0	3	0	6	0	0	3	3	0	0	0	0	49	Below bronze
	2	5	6	3	3	6	6	6	3	0	3	3	6	6	10	3	6	0	0	3	6	6	0	0	0	90	Below bronze
	2	5	3	3	3	6	0	3	3	0	3	3	3	0	6	0	6	0	0	3	3	3	0	0	0	56	Below bronze
	2	5	3	3	10	6	3	10	3	0	3	3	6	6	10	3	6	6	10	6	6	6	3	0	0	117	bronze
	2	4	6	3	3	3	3	3	3	0	3	3	3	6	6	3	6	0	0	3	3	0	0	0	0	64	below bronze
	2	4	6	0	0	3	3	3	3	0	0	3	0	0	6	0	6	6	10	0	0	0	0	0	0	53	Below bronze
	2	6	6	6	6	3	0	3	3	3	0	0	0	3	3	6	6	0	0	0	3	0	3	3	0	63	Below bronze
	2	4	3	0	0	0	6	3	0	0	0	3	6	3	0	0	6	3	0	3	3	3	3	0	0	49	Below bronze
	2	5	6	0	0	6	0	0	3	0	3	3	0	10	0	0	6	0	0	3	0	0	0	0	0	42	Below bronze
	2	6	3	0	0	3	0	0	3	0	0	3	0	3	6	0	6	0	0	6	0	0	3	0	0	42	Below bronze
	2	4	3	0	3	3	0	0	0	0	3	3	3	0	6	3	0	3	3	6	0	3	3	0	0	49	Below bronze
	2	4	6	3	3	6	0	0	3	0	0	3	3	6	10	3	6	6	3	3	0	3	3	0	0	74	Below bronze
	2	8	8	8	6	10	3	3	3	3	10	6	3	3	10	3	6	10	6	3	10	10	1	0	0	133	Silver
	2	3	3	10	3	3	3	3	0	3	3	3	6	10	10	6	3	10	10	3	3	3	0	0	0	101	Bronze
	2	5	6	6	3	6	3	3	6	0	6	3	3	6	6	3	6	6	6	3	3	6	3	0	0	98	Below bronze
	2	3	3	0	0	3	3	0	3	0	0	3	0	3	3	3	3	0	0	3	0	0	3	0	0	36	Below bronze
	2	3	3	3	6	3	0	6	3	10	3	6	3	3	6	3	0	0	0	3	3	3	3	0	0	73	Below bronze
	2	6	6	0	0	3	3	6	3	3	3	3	3	0	6	0	6	0	0	3	3	0	3	0	0	60	Below bronze
	2	3	0	3	3	3	3	3	3	3	3	3	3	6	0	6	6	0	3	0	0	0	3	0	0	57	Below bronze
	2	0	3	0	3	6	3	3	6	3	3	3	10	10	6	0	3	3	0	0	3	0	0	3	0	71	Below bronze
	2	5	3	6	3	10	0	6	6	10	10	3	10	6	3	3	6	6	6	3	10	6	10	6	0	137	Silver
	2	4	3	0	0	0	6	3	0	0	0	3	6	3	0	0	6	3	0	3	3	3	3	0	0	49	Below bronze
	2	7	6	10	6	3	10	6	3	6	3	3	6	6	10	6	3	6	3	6	6	3	3	6	0	127	SILVER
